# Supplementary material for: The Capillary Morphogenesis Gene 2 Triggers the Intracellular Hallmarks of Collagen VI-Related Muscular Dystrophy
Source: Int J Mol Sci. 2022 Jul 11;23(14):7651. doi: 10.3390/ijms23147651 (PMC9322809; doi:10.3390/ijms23147651)
Supplement: Supplementary file 1 [file ijms-23-07651-s001.zip]

Archive with 5 entries (4 files):
- ijms-1796053-supplementary/supplementary figures.pdf
- ijms-1796053-supplementary/supplementary videos/
- ijms-1796053-supplementary/supplementary videos/video s1 control.avi
- ijms-1796053-supplementary/supplementary videos/video s2 COL6-RD.avi
- ijms-1796053-supplementary/supplementary videos/video s3 CRISPR.avi
